# Supplementary material for: The Association between Gender and Physical Activity Was Partially Mediated by Social Network Size during COVID-19
Source: Int J Environ Res Public Health. 2022 Feb 22;19(5):2495. doi: 10.3390/ijerph19052495 (PMC8909104; doi:10.3390/ijerph19052495)
Supplement: Supplementary file 1 [file ijerph-19-02495-s001.zip]

Archive with 1 entries (1 files):
- ijerph-1565141-supplementary.pdf
